# Supplementary material for: Development of Nanobody-Based Sandwich ELISA Resistant to SpA Interference for Sensitive Detection of Staphylococcal Enterotoxin A
Source: Biosensors (Basel). 2025 Oct 3;15(10):666. doi: 10.3390/bios15100666 (PMC12564327; doi:10.3390/bios15100666)
Supplement: Supplementary file 1 [file biosensors-15-00666-s001.zip]

Archive with 1 entries (1 files):
- biosensors-3809376-supplementary.pdf
